# Supplementary material for: HEALTHCARE UTILIZATION IN PATIENTS WITH SPINA BIFIDA AND BONE FRACTURES
Source: J Rehabil Med. 2026 Jun 30;58:45674. doi: 10.2340/jrm.v58.45674 (PMC13329719; doi:10.2340/jrm.v58.45674)
Supplement: Supplementary file 1 [file JRM-58-45674-s1.xlsx]

## Sheet: Table 1
Table S1. Codes for spina bifida and bone fracture diagnosis (ICD-9-CM, ICD-10-CM, CPT codes)
Codes for Fracture Diagnosis
Location	ICD-9-CM codes
arm	818-	819-	813-	811-	811.11	812-	733.11	733.12	814-
chest	807-
clavicle	810-
foot	7818	7858	7907	7908	7917	7918	7927	7928	7937	7938	7967	7968	7997	7998	825-	826-	733.94	827-
hand	7814	7854	7903	7904	7913	7914	7923	7924	7933	7934	7963	7964	7993	7994	816-	817-	815-
head	7669	7670	7671	7672	7673	7674	7675	7676	7677	7678	7679	803-	801-	767.3	800-	802-	815-
leg	7815	7816	7817	7855	7856	7857	7905	7906	7915	7916	7925	7926	7935	7936	7945	7955	7956	7965	7966	7995	7996	821-	820-	733.14	733.15	733.96	733.97	808	808.1	827-	828-	822-	824-	825-	733.16	823-	733.16	733.93
other	829.0	829.1	807-	733.95
pelvis	808-	733.98
vertebrae	733.13	767.4	806-	805-	733.13	665.6	733.95
Location	ICD-10-CM codes
arm	M84.44-	M84.54-	M84.64-	S62.1-	S62.0-	S62.1-	M84.43-	M84.53-	M84.63-	M96.63-	S52.9-	S52.5-	S59.2-	S52.3-	S52.1-	S59.1-	M84.43-	M84.53-	M84.63-	M96.63-	S52.2-	S52.6-	S59.0-	S52.6-	S52.0-	M84.42-	M84.52-	M84.62-	M96.62-	S42.2-	S42.30-	M96.62-	S42.4-	S49.1-	S42.3-	S49.0-	S42.40-	M97.4-	M84.41-	M84.51-	M84.61-	S42.1-	M97.3-	S42.9-
chest	M84.48-	M84.58-	M84.68-	S23.41-	S22.3-	S22.4-	S22.2-	S22.9-
clavicle	M84.41-	M84.51-	M84.61-	S42.0-
foot	M84.47-	M84.57-	M84.67-	S92.3-	S99.1-	S92.9-	S92.81-	M84.47-	M84.57-	M84.67-	S92.9-	S92.4-	S92.5-	S99.2-
hand	M84.44-	M84.54-	M84.64-	S62.6-	M84.44-	M84.54-	M84.64-	S62.3-	S62.2-	S62.9-	S62.5-
head	M84.48-	M84.58-	M84.68-	S02.0-	S02.19-	S02.91-	S02.92-	S02.4-	S02.6-	S02.2-	S02.8-	S02.3-	S02.1-
leg	M84.47-	M84.57-	M84.67-	S82.899-	S82.84-	S82.6-	S82.5-	S82.85-	M97.2-	S82.9-	S82.89-	M84.46-	M84.56-	M84.66-	S82.4-	S82.6-	S89.3-	S82.8-	S89.2-	M96.67-	M84.47-	M84.57-	M84.67-	S92.2-	S92.0-	S99.0-	S92.1-	M84.46-	M84.56-	M84.66-	M96.67-	S82.2-	S82.3-	S89.1-	S82.8-	S82.1-	S89.0-	M84.45-	M84.55-	M84.65-	S72.9-	S72.0-	S79.01-	S72.4-	S79.1-	S72.4-	S72.3-	S72.8-	S72.01-
other	S12.8-	S12.8-	M96.69-
pelvis	M84.454-	M84.550-	M84.650-	S32.3-	M84.454-	M84.550	M84.650-	S32.6-	M84.454-	M84.550-	M96.65-	S32.9-	S32.82-	S32.89-	S32.5-
vertebrae	M84.48-	M84.58-	M84.68-	M48.50-	S32.1-	M84.48-	M84.58-	M84.68-	S32.2-	M48.4-	S32.9-	S12.9-	S12.4-	S12.0-	S12.3-	S12.1-	S12.6-	S12.5-	S12.2-	S22.0-	S12.9-	S32.0-
Location	CPT-4 codes
arm	23575	23585	23600	23605	23615	23616	23620	23625	23630	23670	24500	24505	24515	24516	24530	24535	24538	24545	24546	24560	24565	24566	24575	24576	24577	24579	24582	24586	24587	24620	24635	24640	24650	24655	24665	24666	24670	24675	24685	25500	25505	25515	25520	25525	25526	25530	25535	25545	25560
chest	21811	21812	21813	21820	21825
clavicle	23505	23515	23570
foot	28400	28405	28406	28415	28420	28430	28435	28436	28445	28450	28455	28456	28465	28470	28475	28476	28485	28490	28495	28496	28505	28510	28515	28525	28530	28531
hand	26600	26605	26607	26608	26615	26645	26650	26665	26720	26725	26727	26735	26740	26742	26746	26750	26755	26756	26765
head	21315	21320	21325	21330	21335	21336	21338	21339	21340	21343	21344	21345	21346	21347	21348	21355	21356	21360	21365	21366	21385	21386	21387	21390	21395	21400	21401	21406	21407	21408	21421	21422	21423	21431	21432	21433	21435	21436	21440	21445	21450	21451	21452	21453	21454	21461	21462	21465	21470
leg	27220	27222	27226	27227	27228	27230	27232	27235	27236	27238	27240	27244	27245	27246	27248	27267	27268	27269	27500	27501	27502	27503	27506	27507	27508	27509	27510	27511	27513	27514	27520	27524	27530	27532	27535	27536	27538	27540	27750	27752	27756	27758	27759	27760	27762	27766	27767	27768	27769
other
pelvis	1173	27200	27202	27215
vertebrae	22310
Codes for SB Diagnosis
ICD-9-CM
741.00-741.0	741.90-741.9	756.17
ICD-10-CM
Q76.0-	Q05.-	Q07.01-	Q07.03-
CPT-4
63700	63702	63704	63706	63200
"-" Denotes all 7-character codes starting with the characters listed. For example, "M84.44-" indicates that any code starting with M84.44 was included in this study; M84.442A (pathological fracture of the left hand and fingers, initial encounter), M84.441S (pathological fracture of the right hand, sequelae encounter) and other codes with the same initial 5 codes are denoted by "M84.44-"
[truncated: 20 more columns]
